# Supplementary material for: Evolution and Dynamic Transcriptome of Key Genes of Photoperiodic Flowering Pathway in Water Spinach (Ipomoea aquatica)
Source: Int J Mol Sci. 2024 Jan 24;25(3):1420. doi: 10.3390/ijms25031420 (PMC10855745; doi:10.3390/ijms25031420)
Supplement: Supplementary file 1 [file ijms-25-01420-s001.zip]

Archive with 1 entries (1 files):
- ijms-2785391-supplementary.pdf
